# Supplementary material for: Empirical Assessment of Sequence-Based Predictions of Intrinsically Disordered Regions Involved in Phase Separation
Source: Biomolecules. 2025 Jul 25;15(8):1079. doi: 10.3390/biom15081079 (PMC12383833; doi:10.3390/biom15081079)
Supplement: Supplementary file 1 [file biomolecules-15-01079-s001.zip]

Archive with 1 entries (1 files):
- biomolecules-3746426-supplementary.pdf
